# Supplementary material for: Effects of Protein, Calcium, and pH on Gene Transcription, Cell-Envelope Peptidase Activity of Lactococcus lactis Strains, and the Formation of Bitter Peptides
Source: Foods. 2021 Jul 8;10(7):1588. doi: 10.3390/foods10071588 (PMC8307170; doi:10.3390/foods10071588)
Supplement: Supplementary file 1 [file foods-10-01588-s001.zip]

Archive with 1 entries (1 files):
- foods-1264809-supplementary.pdf
